# Supplementary material for: HMGB1 Promotes Prostate Cancer Development and Metastasis by Interacting with Brahma-Related Gene 1 and Activating the Akt Signaling Pathway
Source: Theranostics. 2019 Jul 9;9(18):5166–82. doi: 10.7150/thno.33972 (PMC6691575; doi:10.7150/thno.33972)
Supplement: Supplementary file 2 — Supplementary table 1. [file thnov09p5166s2.csv]

Protein Group	Protein ID	Accession	-10lgP	Coverage (%)	Coverage (%) 2	Area 2	#Peptides	#Unique	#Spec 2	PTM	Avg. Mass	Description
1	2	P35579|MYH9_HUMAN	440.62	46	46	1.74E7	117	89	245	Deamidation (NQ); Oxidation (M); Pyro-glu from E; Pyro-glu from Q; Acetylation (Protein N-term)	226530	Myosin-9 OS=Homo sapiens GN=MYH9 PE=1 SV=4
2	1	P35580|MYH10_HUMAN	410.50	47	47	5.83E6	104	80	171	Deamidation (NQ); Oxidation (M); Pyro-glu from Q	228997	Myosin-10 OS=Homo sapiens GN=MYH10 PE=1 SV=3
4	4	O75643|U520_HUMAN	318.67	29	29	1.65E6	48	48	57	Deamidation (NQ); Oxidation (M); Pyro-glu from Q	244505	U5 small nuclear ribonucleoprotein 200 kDa helicase OS=Homo sapiens GN=SNRNP200 PE=1 SV=2
3	3	Q6P2Q9|PRP8_HUMAN	318.25	32	32	1.81E6	65	64	84	Deamidation (NQ); Oxidation (M); Pyro-glu from Q	273599	Pre-mRNA-processing-splicing factor 8 OS=Homo sapiens GN=PRPF8 PE=1 SV=2
6	106	P46940|IQGA1_HUMAN	258.04	19	19	5.71E5	28	22	31	Pyro-glu from Q	189251	Ras GTPase-activating-like protein IQGAP1 OS=Homo sapiens GN=IQGAP1 PE=1 SV=1
5	8	P35749|MYH11_HUMAN	253.35	9	9	6.67E5	24	5	46	Oxidation (M); Pyro-glu from Q	227337	Myosin-11 OS=Homo sapiens GN=MYH11 PE=1 SV=3
9	5	Q92621|NU205_HUMAN	227.12	11	11	3.42E5	22	21	23	Pyro-glu from Q	227919	Nuclear pore complex protein Nup205 OS=Homo sapiens GN=NUP205 PE=1 SV=3
8	20	Q9NZM1|MYOF_HUMAN	225.98	12	12	4.42E5	23	23	24		234706	Myoferlin OS=Homo sapiens GN=MYOF PE=1 SV=1
7	24	Q7Z406|MYH14_HUMAN	222.10	6	6	1.03E4	15	1	27	Pyro-glu from Q	227868	Myosin-14 OS=Homo sapiens GN=MYH14 PE=1 SV=2
12	19	Q92614|MY18A_HUMAN	205.91	11	11	2.04E5	16	16	16		233113	Unconventional myosin-XVIIIa OS=Homo sapiens GN=MYO18A PE=1 SV=3
11	4107	P11388|TOP2A_HUMAN	181.74	10	10	9.93E4	13	7	15		174384	DNA topoisomerase 2-alpha OS=Homo sapiens GN=TOP2A PE=1 SV=3
24	4110	O60841|IF2P_HUMAN	168.15	11	11	1.34E5	11	10	11		138827	Eukaryotic translation initiation factor 5B OS=Homo sapiens GN=EIF5B PE=1 SV=4
18	4108	Q9NYU2|UGGG1_HUMAN	167.39	7	7	2.03E5	11	11	11		177189	UDP-glucose:glycoprotein glucosyltransferase 1 OS=Homo sapiens GN=UGGT1 PE=1 SV=3
13	343	Q5SRE5|NU188_HUMAN	165.24	9	9	1.61E5	14	13	17		196041	Nucleoporin NUP188 homolog OS=Homo sapiens GN=NUP188 PE=1 SV=1
10	804	Q5VYK3|ECM29_HUMAN	160.53	10	10	2.41E5	18	18	20		204289	Proteasome-associated protein ECM29 homolog OS=Homo sapiens GN=ECM29 PE=1 SV=2
16	6	P04264|K2C1_HUMAN	158.42	16	16	2.08E5	12	10	12		66039	Keratin type II cytoskeletal 1 OS=Homo sapiens GN=KRT1 PE=1 SV=6
20	21	P27708|PYR1_HUMAN	156.81	6	6	1.27E5	11	11	11	Deamidation (NQ)	242981	CAD protein OS=Homo sapiens GN=CAD PE=1 SV=3
31	10	P21333|FLNA_HUMAN	155.41	3	3	7.86E4	8	6	8		280737	Filamin-A OS=Homo sapiens GN=FLNA PE=1 SV=4
19	4109	Q02880|TOP2B_HUMAN	154.45	6	6	1.68E4	10	3	11		183266	DNA topoisomerase 2-beta OS=Homo sapiens GN=TOP2B PE=1 SV=3
27	42	A5YKK6|CNOT1_HUMAN	151.51	5	5	5.88E4	9	9	9		266937	CCR4-NOT transcription complex subunit 1 OS=Homo sapiens GN=CNOT1 PE=1 SV=2
25	32	A3KMH1|VWA8_HUMAN	151.14	4	4	6.79E4	8	8	8		214823	von Willebrand factor A domain-containing protein 8 OS=Homo sapiens GN=VWA8 PE=1 SV=2
21	76	Q96N67|DOCK7_HUMAN	141.53	6	6	9.12E4	9	9	10		242558	Dedicator of cytokinesis protein 7 OS=Homo sapiens GN=DOCK7 PE=1 SV=4
17	22	P51532|SMCA4_HUMAN	140.25	7	7	1.47E5	11	11	11	Pyro-glu from Q	184644	Transcription activator BRG1 OS=Homo sapiens GN=SMARCA4 PE=1 SV=2
15	18	Q14669|TRIPC_HUMAN	140.14	8	8	1.23E5	12	12	12	Pyro-glu from Q	220432	E3 ubiquitin-protein ligase TRIP12 OS=Homo sapiens GN=TRIP12 PE=1 SV=1
35	9	Q9Y490|TLN1_HUMAN	135.22	3	3	5.9E4	6	6	6		269765	Talin-1 OS=Homo sapiens GN=TLN1 PE=1 SV=3
37	4112	Q14152|EIF3A_HUMAN	134.98	6	6	5.56E4	6	6	6		166569	Eukaryotic translation initiation factor 3 subunit A OS=Homo sapiens GN=EIF3A PE=1 SV=1
14	33	Q09666|AHNK_HUMAN	131.13	2	2	1.88E5	10	10	14		629114	Neuroblast differentiation-associated protein AHNAK OS=Homo sapiens GN=AHNAK PE=1 SV=2
38	104	Q14839|CHD4_HUMAN	130.83	5	5	3.01E4	6	6	6		218003	Chromodomain-helicase-DNA-binding protein 4 OS=Homo sapiens GN=CHD4 PE=1 SV=2
29	4111	P07814|SYEP_HUMAN	129.10	6	6	1.37E5	8	8	8		170590	Bifunctional glutamate/proline--tRNA ligase OS=Homo sapiens GN=EPRS PE=1 SV=5
26	25	A6NHR9|SMHD1_HUMAN	121.94	5	5	8.16E4	10	9	10	Pyro-glu from Q	226372	Structural maintenance of chromosomes flexible hinge domain-containing protein 1 OS=Homo sapiens GN=SMCHD1 PE=1 SV=2
42	60	P62987|RL40_HUMAN	121.61	41	41	1.05E5	5	5	6		14728	Ubiquitin-60S ribosomal protein L40 OS=Homo sapiens GN=UBA52 PE=1 SV=2
42	61	P62979|RS27A_HUMAN	121.61	34	34	1.05E5	5	5	6		17965	Ubiquitin-40S ribosomal protein S27a OS=Homo sapiens GN=RPS27A PE=1 SV=2
42	62	P0CG47|UBB_HUMAN	121.61	23	23	1.05E5	5	5	6		25762	Polyubiquitin-B OS=Homo sapiens GN=UBB PE=1 SV=1
42	64	P0CG48|UBC_HUMAN	121.61	8	8	1.05E5	5	5	6		77039	Polyubiquitin-C OS=Homo sapiens GN=UBC PE=1 SV=3
46	46	Q14690|RRP5_HUMAN	119.14	3	3	3.58E4	5	5	5		208699	Protein RRP5 homolog OS=Homo sapiens GN=PDCD11 PE=1 SV=3
22	12	P13645|K1C10_HUMAN	113.19	16	16	1.13E5	9	8	11		58827	Keratin type I cytoskeletal 10 OS=Homo sapiens GN=KRT10 PE=1 SV=6
28	11	P42356|PI4KA_HUMAN	112.24	5	5	6.18E4	9	9	9		236828	Phosphatidylinositol 4-kinase alpha OS=Homo sapiens GN=PI4KA PE=1 SV=4
36	122	P24928|RPB1_HUMAN	108.58	4	4	6.23E4	7	7	7		217174	DNA-directed RNA polymerase II subunit RPB1 OS=Homo sapiens GN=POLR2A PE=1 SV=2
39	54	O75369|FLNB_HUMAN	108.22	2	2	1.11E4	6	4	6		278162	Filamin-B OS=Homo sapiens GN=FLNB PE=1 SV=2
34	196	Q13576|IQGA2_HUMAN	103.90	5	5	1.04E5	8	3	10	Deamidation (NQ); Pyro-glu from Q	180577	Ras GTPase-activating-like protein IQGAP2 OS=Homo sapiens GN=IQGAP2 PE=1 SV=4
32	257	Q00610|CLH1_HUMAN	101.66	4	4	4.07E4	7	7	8	Pyro-glu from Q; Acetylation (Protein N-term)	191613	Clathrin heavy chain 1 OS=Homo sapiens GN=CLTC PE=1 SV=5
43	47	O95602|RPA1_HUMAN	99.64	4	4	3.53E4	6	5	6		194810	DNA-directed RNA polymerase I subunit RPA1 OS=Homo sapiens GN=POLR1A PE=1 SV=2
23	23	O75165|DJC13_HUMAN	99.26	4	4	4.93E4	9	9	10		254412	DnaJ homolog subfamily C member 13 OS=Homo sapiens GN=DNAJC13 PE=1 SV=5
44	642	Q86VI3|IQGA3_HUMAN	98.04	3	3	4.62E3	5	2	5		184698	Ras GTPase-activating-like protein IQGAP3 OS=Homo sapiens GN=IQGAP3 PE=1 SV=2
40	37	Q92616|GCN1_HUMAN	96.49	3	3	4.85E4	6	6	6		292756	eIF-2-alpha kinase activator GCN1 OS=Homo sapiens GN=GCN1 PE=1 SV=6
63	114	Q04637|IF4G1_HUMAN	92.54	2	2	8.27E3	2	2	2		175490	Eukaryotic translation initiation factor 4 gamma 1 OS=Homo sapiens GN=EIF4G1 PE=1 SV=4
47	297	Q6PL18|ATAD2_HUMAN	91.42	3	3	1.71E4	5	5	5		158554	ATPase family AAA domain-containing protein 2 OS=Homo sapiens GN=ATAD2 PE=1 SV=1
45	1665	Q8NI27|THOC2_HUMAN	91.00	3	3	5.53E4	5	5	5		182774	THO complex subunit 2 OS=Homo sapiens GN=THOC2 PE=1 SV=2
58	14	P35908|K22E_HUMAN	89.60	4	4	0E0	3	1	3		65433	Keratin type II cytoskeletal 2 epidermal OS=Homo sapiens GN=KRT2 PE=1 SV=2
41	34	Q9H583|HEAT1_HUMAN	85.16	2	2	6.64E4	6	6	6	Acetylation (Protein N-term)	242368	HEAT repeat-containing protein 1 OS=Homo sapiens GN=HEATR1 PE=1 SV=3
52	41	P35527|K1C9_HUMAN	83.08	6	6	2.85E4	3	3	3	Oxidation (M)	62064	Keratin type I cytoskeletal 9 OS=Homo sapiens GN=KRT9 PE=1 SV=3
33	119	Q14204|DYHC1_HUMAN	82.28	1	1	2.22E4	6	6	7	Pyro-glu from Q	532412	Cytoplasmic dynein 1 heavy chain 1 OS=Homo sapiens GN=DYNC1H1 PE=1 SV=5
64	143	Q8N201|INT1_HUMAN	81.59	1	1	1E4	2	2	2		244295	Integrator complex subunit 1 OS=Homo sapiens GN=INTS1 PE=1 SV=2
50	39	Q9H1A4|APC1_HUMAN	69.70	2	2	3.95E4	4	4	4		216498	Anaphase-promoting complex subunit 1 OS=Homo sapiens GN=ANAPC1 PE=1 SV=1
66	100	P49327|FAS_HUMAN	68.89	1	1	8.24E3	2	2	2	Acetylation (Protein N-term)	273424	Fatty acid synthase OS=Homo sapiens GN=FASN PE=1 SV=3
51	66	O75691|UTP20_HUMAN	68.68	1	1	3.18E4	4	4	4		318385	Small subunit processome component 20 homolog OS=Homo sapiens GN=UTP20 PE=1 SV=3
48	4113	O15439|MRP4_HUMAN	68.53	4	4	4.88E4	4	4	4		149526	Multidrug resistance-associated protein 4 OS=Homo sapiens GN=ABCC4 PE=1 SV=3
49	4114	Q92626|PXDN_HUMAN	63.34	2	2	1.9E4	3	3	4		165274	Peroxidasin homolog OS=Homo sapiens GN=PXDN PE=1 SV=2
65	80	P68104|EF1A1_HUMAN	63.11	8	8	5E3	2	2	2		50141	Elongation factor 1-alpha 1 OS=Homo sapiens GN=EEF1A1 PE=1 SV=1
65	81	Q5VTE0|EF1A3_HUMAN	63.11	8	8	5E3	2	2	2		50185	Putative elongation factor 1-alpha-like 3 OS=Homo sapiens GN=EEF1A1P5 PE=5 SV=1
74	4128	Q6KC79|NIPBL_HUMAN	60.10	0	0	3.08E3	2	2	2		316051	Nipped-B-like protein OS=Homo sapiens GN=NIPBL PE=1 SV=2
56	120	Q13085|ACACA_HUMAN	60.05	1	1	5.72E3	3	3	3		265551	Acetyl-CoA carboxylase 1 OS=Homo sapiens GN=ACACA PE=1 SV=2
53	109	Q92538|GBF1_HUMAN	58.45	2	2	1.33E4	3	3	3		206444	Golgi-specific brefeldin A-resistance guanine nucleotide exchange factor 1 OS=Homo sapiens GN=GBF1 PE=1 SV=2
57	27	P02533|K1C14_HUMAN	58.28	4	4	8.11E3	2	1	3		51562	Keratin type I cytoskeletal 14 OS=Homo sapiens GN=KRT14 PE=1 SV=4
57	16	P08779|K1C16_HUMAN	58.28	4	4	8.11E3	2	1	3		51268	Keratin type I cytoskeletal 16 OS=Homo sapiens GN=KRT16 PE=1 SV=4
72	4123	P12273|PIP_HUMAN	56.05	15	15	2.86E3	2	2	2		16572	Prolactin-inducible protein OS=Homo sapiens GN=PIP PE=1 SV=1
79	379	P49792|RBP2_HUMAN	55.50	0	0	2.82E3	1	1	1		358201	E3 SUMO-protein ligase RanBP2 OS=Homo sapiens GN=RANBP2 PE=1 SV=2
60	197	P50748|KNTC1_HUMAN	55.17	1	1	1.09E4	3	2	3		250746	Kinetochore-associated protein 1 OS=Homo sapiens GN=KNTC1 PE=1 SV=1
59	148	Q15149|PLEC_HUMAN	53.78	1	1	1.09E4	3	3	3		531796	Plectin OS=Homo sapiens GN=PLEC PE=1 SV=3
67	84	Q6YHU6|THADA_HUMAN	53.40	1	1	1.82E4	2	2	2		219605	Thyroid adenoma-associated protein OS=Homo sapiens GN=THADA PE=1 SV=1
98	4127	O15118|NPC1_HUMAN	51.15	1	1	5.93E3	1	1	1		142166	Niemann-Pick C1 protein OS=Homo sapiens GN=NPC1 PE=1 SV=2
61	4117	Q14185|DOCK1_HUMAN	50.97	2	2	6.1E3	3	3	3		215344	Dedicator of cytokinesis protein 1 OS=Homo sapiens GN=DOCK1 PE=1 SV=2
71	4122	Q14573|ITPR3_HUMAN	50.78	1	1	1.16E4	2	2	2		304105	Inositol 1 4 5-trisphosphate receptor type 3 OS=Homo sapiens GN=ITPR3 PE=1 SV=2
86	45	Q69YN4|VIR_HUMAN	50.44	1	1	5.27E3	1	1	1		202023	Protein virilizer homolog OS=Homo sapiens GN=KIAA1429 PE=1 SV=2
54	4115	P33527|MRP1_HUMAN	49.78	2	2	3.37E4	3	3	3	Deamidation (NQ)	171590	Multidrug resistance-associated protein 1 OS=Homo sapiens GN=ABCC1 PE=1 SV=3
70	4121	P78357|CNTP1_HUMAN	49.77	2	2	1.29E4	2	2	2		156266	Contactin-associated protein 1 OS=Homo sapiens GN=CNTNAP1 PE=1 SV=1
68	2036	Q7Z3U7|MON2_HUMAN	49.22	1	1	8.18E3	2	2	2		190357	Protein MON2 homolog OS=Homo sapiens GN=MON2 PE=1 SV=3
69	4120	O95248|MTMR5_HUMAN	46.74	1	1	1.34E4	2	2	2		208314	Myotubularin-related protein 5 OS=Homo sapiens GN=SBF1 PE=1 SV=3
77	4124	O14647|CHD2_HUMAN	46.23	1	1	6.4E3	2	2	2		211342	Chromodomain-helicase-DNA-binding protein 2 OS=Homo sapiens GN=CHD2 PE=1 SV=2
77	4125	O14646|CHD1_HUMAN	46.23	1	1	3.43E3	1	1	1		196687	Chromodomain-helicase-DNA-binding protein 1 OS=Homo sapiens GN=CHD1 PE=1 SV=2
55	4116	Q6Y7W6|GGYF2_HUMAN	45.98	3	3	4.21E4	3	3	3		150070	GRB10-interacting GYF protein 2 OS=Homo sapiens GN=GIGYF2 PE=1 SV=1
99	4129	Q8IWV8|UBR2_HUMAN	43.72	1	1	6.13E3	1	1	1		200537	E3 ubiquitin-protein ligase UBR2 OS=Homo sapiens GN=UBR2 PE=1 SV=1
84	127	P60709|ACTB_HUMAN	42.34	9	9	6.8E3	2	2	2	Pyro-glu from Q	41737	Actin cytoplasmic 1 OS=Homo sapiens GN=ACTB PE=1 SV=1
84	128	P63261|ACTG_HUMAN	42.34	9	9	6.8E3	2	2	2	Pyro-glu from Q	41793	Actin cytoplasmic 2 OS=Homo sapiens GN=ACTG1 PE=1 SV=1
84	186	Q9BYX7|ACTBM_HUMAN	42.34	3	3	2.3E3	1	1	1	Pyro-glu from Q	42016	Putative beta-actin-like protein 3 OS=Homo sapiens GN=POTEKP PE=5 SV=1
84	4130	P0CG39|POTEJ_HUMAN	42.34	1	1	2.3E3	1	1	1	Pyro-glu from Q	117390	POTE ankyrin domain family member J OS=Homo sapiens GN=POTEJ PE=3 SV=1
84	192	A5A3E0|POTEF_HUMAN	42.34	1	1	2.3E3	1	1	1	Pyro-glu from Q	121444	POTE ankyrin domain family member F OS=Homo sapiens GN=POTEF PE=1 SV=2
84	193	Q6S8J3|POTEE_HUMAN	42.34	1	1	2.3E3	1	1	1	Pyro-glu from Q	121363	POTE ankyrin domain family member E OS=Homo sapiens GN=POTEE PE=2 SV=3
84	194	P0CG38|POTEI_HUMAN	42.34	1	1	2.3E3	1	1	1	Pyro-glu from Q	121282	POTE ankyrin domain family member I OS=Homo sapiens GN=POTEI PE=3 SV=1
100	529	Q70Z35|PREX2_HUMAN	38.08	1	1	9.75E3	1	1	1		182621	Phosphatidylinositol 3 4 5-trisphosphate-dependent Rac exchanger 2 protein OS=Homo sapiens GN=PREX2 PE=2 SV=1
78	159	Q9Y520|PRC2C_HUMAN	36.90	1	1	2.58E4	2	2	2		316911	Protein PRRC2C OS=Homo sapiens GN=PRRC2C PE=1 SV=4
101	4131	Q14692|BMS1_HUMAN	35.20	1	1	1.94E3	1	1	1		145807	Ribosome biogenesis protein BMS1 homolog OS=Homo sapiens GN=BMS1 PE=1 SV=1
73	2027	Q8IZH2|XRN1_HUMAN	33.77	1	1	7.16E3	2	2	2		194106	5'-3' exoribonuclease 1 OS=Homo sapiens GN=XRN1 PE=1 SV=1
102	4132	Q9UP95|S12A4_HUMAN	33.26	1	1	8.5E3	1	1	1		120650	Solute carrier family 12 member 4 OS=Homo sapiens GN=SLC12A4 PE=1 SV=2
103	4133	P08238|HS90B_HUMAN	33.20	2	2	1.21E4	1	1	1		83264	Heat shock protein HSP 90-beta OS=Homo sapiens GN=HSP90AB1 PE=1 SV=4
103	4134	P07900|HS90A_HUMAN	33.20	2	2	1.21E4	1	1	1		84660	Heat shock protein HSP 90-alpha OS=Homo sapiens GN=HSP90AA1 PE=1 SV=5
85	4126	Q93074|MED12_HUMAN	32.93	1	1	5.66E3	2	2	2		243079	Mediator of RNA polymerase II transcription subunit 12 OS=Homo sapiens GN=MED12 PE=1 SV=4
104	229	O75051|PLXA2_HUMAN	32.49	1	1	3.75E3	1	1	1		211103	Plexin-A2 OS=Homo sapiens GN=PLXNA2 PE=1 SV=4
105	2040	Q07157|ZO1_HUMAN	31.41	1	1	1.43E3	1	1	1		195457	Tight junction protein ZO-1 OS=Homo sapiens GN=TJP1 PE=1 SV=3
107	4137	Q14997|PSME4_HUMAN	28.42	1	1	2.26E3	1	1	1		211332	Proteasome activator complex subunit 4 OS=Homo sapiens GN=PSME4 PE=1 SV=2
108	111	Q14667|K0100_HUMAN	27.99	0	0	1.84E3	1	1	1		253698	Protein KIAA0100 OS=Homo sapiens GN=KIAA0100 PE=1 SV=3
76	116	Q5JRA6|MIA3_HUMAN	27.54	1	1	2.67E4	2	2	2		213700	Melanoma inhibitory activity protein 3 OS=Homo sapiens GN=MIA3 PE=1 SV=1
109	699	Q53EZ4|CEP55_HUMAN	26.94	3	3	1.07E4	1	1	1		54178	Centrosomal protein of 55 kDa OS=Homo sapiens GN=CEP55 PE=1 SV=3
110	115	O14981|BTAF1_HUMAN	25.90	1	1	1.31E4	1	1	1		206886	TATA-binding protein-associated factor 172 OS=Homo sapiens GN=BTAF1 PE=1 SV=2
87	82	P48634|PRC2A_HUMAN	25.60	1	1	5.01E3	1	1	1		228861	Protein PRRC2A OS=Homo sapiens GN=PRRC2A PE=1 SV=3
80	147	Q08211|DHX9_HUMAN	22.87	1	1	8.39E3	1	1	1		140958	ATP-dependent RNA helicase A OS=Homo sapiens GN=DHX9 PE=1 SV=4
120	4154	Q5UIP0|RIF1_HUMAN	22.03	0	0	1.89E3	1	1	1		274464	Telomere-associated protein RIF1 OS=Homo sapiens GN=RIF1 PE=1 SV=2
112	4144	P09884|DPOLA_HUMAN	21.73	1	1	1.47E3	1	1	1		165912	DNA polymerase alpha catalytic subunit OS=Homo sapiens GN=POLA1 PE=1 SV=2
113	240	P78395|PRAME_HUMAN	21.30	2	2	1.08E4	1	1	1		57890	Melanoma antigen preferentially expressed in tumors OS=Homo sapiens GN=PRAME PE=1 SV=1
89	107	P07942|LAMB1_HUMAN	20.73	1	1	5.15E3	1	1	1		198037	Laminin subunit beta-1 OS=Homo sapiens GN=LAMB1 PE=1 SV=2
88	793	O60346|PHLP1_HUMAN	20.64	1	1	8.27E3	1	1	1	Deamidation (NQ)	184671	PH domain leucine-rich repeat-containing protein phosphatase 1 OS=Homo sapiens GN=PHLPP1 PE=1 SV=3
116	4149	Q7Z6Z7|HUWE1_HUMAN	20.40	0	0	1.9E3	1	1	1		481896	E3 ubiquitin-protein ligase HUWE1 OS=Homo sapiens GN=HUWE1 PE=1 SV=3
90	4148	Q5W0B1|RN219_HUMAN	19.98	3	3	1.01E5	1	1	1	Deamidation (NQ)	81117	RING finger protein 219 OS=Homo sapiens GN=RNF219 PE=1 SV=1
117	991	Q10570|CPSF1_HUMAN	19.42	1	1	3.56E3	1	1	1		160883	Cleavage and polyadenylation specificity factor subunit 1 OS=Homo sapiens GN=CPSF1 PE=1 SV=2
121	4156	Q4G0J3|LARP7_HUMAN	19.33	2	2	8.54E3	1	1	1		66899	La-related protein 7 OS=Homo sapiens GN=LARP7 PE=1 SV=1
122	4161	O94898|LRIG2_HUMAN	18.90	2	2	1.61E5	1	1	1		118965	Leucine-rich repeats and immunoglobulin-like domains protein 2 OS=Homo sapiens GN=LRIG2 PE=2 SV=3
123	4162	Q15021|CND1_HUMAN	18.58	1	1	2.71E3	1	1	1	Deamidation (NQ)	157182	Condensin complex subunit 1 OS=Homo sapiens GN=NCAPD2 PE=1 SV=3
92	4155	Q86U86|PB1_HUMAN	18.28	1	1	6.57E3	2	2	2		192946	Protein polybromo-1 OS=Homo sapiens GN=PBRM1 PE=1 SV=1
124	4166	Q96Q15|SMG1_HUMAN	18.13	0	0	3.69E3	1	1	1		410501	Serine/threonine-protein kinase SMG1 OS=Homo sapiens GN=SMG1 PE=1 SV=3
127	4179	P05141|ADT2_HUMAN	17.39	3	3	6.73E3	1	1	1		32852	ADP/ATP translocase 2 OS=Homo sapiens GN=SLC25A5 PE=1 SV=7
127	4180	P12236|ADT3_HUMAN	17.39	3	3	6.73E3	1	1	1		32866	ADP/ATP translocase 3 OS=Homo sapiens GN=SLC25A6 PE=1 SV=4
130	4184	Q02539|H11_HUMAN	17.22	5	5	1.43E4	1	1	1		21842	Histone H1.1 OS=Homo sapiens GN=HIST1H1A PE=1 SV=3
130	133	P16402|H13_HUMAN	17.22	5	5	1.43E4	1	1	1		22350	Histone H1.3 OS=Homo sapiens GN=HIST1H1D PE=1 SV=2
131	4186	Q9BXX0|EMIL2_HUMAN	17.13	1	1	7.98E3	1	1	1		115687	EMILIN-2 OS=Homo sapiens GN=EMILIN2 PE=1 SV=3
132	4187	P16615|AT2A2_HUMAN	16.90	1	1	3.02E3	1	1	1		114757	Sarcoplasmic/endoplasmic reticulum calcium ATPase 2 OS=Homo sapiens GN=ATP2A2 PE=1 SV=1
134	4194	Q8IZD9|DOCK3_HUMAN	16.77	0	0	2.57E3	1	1	1		233101	Dedicator of cytokinesis protein 3 OS=Homo sapiens GN=DOCK3 PE=1 SV=1
95	4185	Q9UPN3|MACF1_HUMAN	16.76	0	0	8.97E4	2	2	2		838323	Microtubule-actin cross-linking factor 1 isoforms 1/2/3/5 OS=Homo sapiens GN=MACF1 PE=1 SV=4
94	328	Q93008|USP9X_HUMAN	15.85	1	1	1.08E3	1	1	1		292278	Probable ubiquitin carboxyl-terminal hydrolase FAF-X OS=Homo sapiens GN=USP9X PE=1 SV=3
97	4200	O60423|AT8B3_HUMAN	15.79	1	1	1.74E5	1	1	2		146752	Phospholipid-transporting ATPase IK OS=Homo sapiens GN=ATP8B3 PE=2 SV=4
138	4203	Q9Y666|S12A7_HUMAN	15.54	1	1	1.09E4	1	1	1		119106	Solute carrier family 12 member 7 OS=Homo sapiens GN=SLC12A7 PE=1 SV=3
82	4224	Q8N1G4|LRC47_HUMAN	15.32	1	1	1.1E4	1	1	1		63473	Leucine-rich repeat-containing protein 47 OS=Homo sapiens GN=LRRC47 PE=1 SV=1
82	4225	Q9H9A6|LRC40_HUMAN	15.32	1	1	1.1E4	1	1	1		68250	Leucine-rich repeat-containing protein 40 OS=Homo sapiens GN=LRRC40 PE=1 SV=1
82	1990	Q9BQG0|MBB1A_HUMAN	15.32	0	0	1.1E4	1	1	1		148854	Myb-binding protein 1A OS=Homo sapiens GN=MYBBP1A PE=1 SV=2
83	4206	P02144|MYG_HUMAN	15.24	10	10	7.36E4	1	1	1	Deamidation (NQ); Oxidation (M)	17184	Myoglobin OS=Homo sapiens GN=MB PE=1 SV=2
81	382	Q7Z3J3|RGPD4_HUMAN	15.17	1	1	6.7E3	1	1	1	Deamidation (NQ)	197287	RanBP2-like and GRIP domain-containing protein 4 OS=Homo sapiens GN=RGPD4 PE=2 SV=3
81	380	P0DJD0|RGPD1_HUMAN	15.17	1	1	6.7E3	1	1	1	Deamidation (NQ)	196661	RANBP2-like and GRIP domain-containing protein 1 OS=Homo sapiens GN=RGPD1 PE=2 SV=1
81	381	P0DJD1|RGPD2_HUMAN	15.17	1	1	6.7E3	1	1	1	Deamidation (NQ)	197306	RANBP2-like and GRIP domain-containing protein 2 OS=Homo sapiens GN=RGPD2 PE=2 SV=1
141	955	A6NDK9|GOG6C_HUMAN	15.17	2	2	6.45E4	1	1	1	Deamidation (NQ)	79884	Golgin subfamily A member 6C OS=Homo sapiens GN=GOLGA6C PE=3 SV=1
141	958	Q9NYA3|GOG6A_HUMAN	15.17	2	2	6.45E4	1	1	1	Deamidation (NQ)	79946	Golgin subfamily A member 6A OS=Homo sapiens GN=GOLGA6A PE=2 SV=3
141	957	A6NDN3|GOG6B_HUMAN	15.17	2	2	6.45E4	1	1	1	Deamidation (NQ)	79913	Golgin subfamily A member 6B OS=Homo sapiens GN=GOLGA6B PE=3 SV=3
