# Supplementary material for: HMGB1 Promotes Prostate Cancer Development and Metastasis by Interacting with Brahma-Related Gene 1 and Activating the Akt Signaling Pathway
Source: Theranostics. 2019 Jul 9;9(18):5166–82. doi: 10.7150/thno.33972 (PMC6691575; doi:10.7150/thno.33972)
Supplement: Supplementary file 3 — Supplementary table 2. [file thnov09p5166s3.xlsx]

## Sheet: BRG1
Sites	Age	gender	specimens type	Gleason Score	TNM stage	Clinical stage	Area score	Intensity score	final score	Defination BRG1 expression
A1	76	M	Adenocarcinoma	5+5	T2N0M0	IIB	3	1	3	Positive
A2	74	M	Adenocarcinoma	3+4	T4N1M0	IV	4	2	8	Positive
A3	64	M	Adenocarcinoma	4+3	T2N0M0	III	4	2	8	Positive
A4	75	M	Adenocarcinoma	2+2	T2N0M0	IIB	1	0	0	Negative
A5	73	M	Adenocarcinoma	3+3	T2N0M0	III	4	3	12	Positive
A6	60	M	Adenocarcinoma	3+4	T2N0M0	III	4	2	8	Positive
A7	71	M	Adenocarcinoma	3+2	T2N0M0	III	4	3	12	Positive
A8	71	M	Adenocarcinoma	3+4	T1N0M0	IIA	4	1	4	Positive
A9	65	M	Adenocarcinoma	4+3	T2N0M0	III	4	1	4	Positive
A10	66	M	Adenocarcinoma	3+3	T2N0M0	III	4	1	4	Positive
B1	64	M	Adenocarcinoma	3+4	T2N0M0	IV	4	2	8	Positive
B2	72	M	Adenocarcinoma	4+5	T2N0M0	IIB	4	3	12	Positive
B3	76	M	Adenocarcinoma	3+4	T2N0M0	III	4	2	8	Positive
B4	65	M	Adenocarcinoma	3+5	T2N0M0	III	4	2	8	Positive
B5	77	M	Adenocarcinoma	5+3	T2N0M0	III	4	2	8	Positive
B6	61	M	Adenocarcinoma	3+4	T2N0M0	IV	4	3	12	Positive
B7	73	M	Adenocarcinoma	4+4	T3N0M0	III	4	3	12	Positive
B8	60	M	Adenocarcinoma	4+3	T3N1M0	IV	4	3	12	Positive
B9	64	M	Adenocarcinoma	3+4	T2N0M0	III	4	3	12	Positive
B10	65	M	Adenocarcinoma	2+3	T2N0M0	IV	4	2	8	Positive
C1	82	M	Adenocarcinoma	4+4	T2N0M0	IIB	4	3	12	Positive
C2	64	M	Adenocarcinoma	5+5	T2N0M0	III	4	3	12	Positive
C3	57	M	Adenocarcinoma	3+4	T2N0M0	III	4	3	12	Positive
C4	68	M	Adenocarcinoma	4+3	T2N0M0	IIB	4	2	8	Positive
C5	64	M	Adenocarcinoma	3+4	T3N0M0	III	4	3	12	Positive
C6	70	M	Adenocarcinoma	-	T3N0M0	III	4	2	8	Positive
C7	65	M	Adenocarcinoma (sparse)	3+4	T2N0M0	IIB	4	3	12	Positive
C8	71	M	Adenocarcinoma	2+2	T2N0M0	I	3	1	3	Positive
C9	74	M	Adenocarcinoma	5+4	T2N0M0	IV	4	2	8	Positive
C10	69	M	Adenocarcinoma	3+4	T3N0M0	IV	4	2	8	Positive
D1	71	M	Adenocarcinoma	4+4	T2N0M0	IIB	3	1	3	Positive
D2	64	M	Adenocarcinoma	4+4	T2N0M0	IIB	4	2	8	Positive
D3	73	M	Adenocarcinoma	4+3	T3N1M0	IV	4	3	12	Positive
D4	80	M	Adenocarcinoma	4+4	T3N0M0	III	4	3	12	Positive
D5	75	M	Adenocarcinoma	5+4	T3N0M0	III	4	3	12	Positive
D6	64	M	Adenocarcinoma	5+5	T2N0M0	IV	3	2	6	Positive
D7	70	M	Adenocarcinoma	5+5	T3N0M0	III	3	2	6	Positive
D8	78	M	Adenocarcinoma	5+5	T4N0M0	IV	3	3	9	Positive
D9	72	M	Adenocarcinoma	3+4	T3N0M0	III	3	1	3	Positive
D10	73	M	Adenocarcinoma	3+3	T3N0M0	IIB	1	0	0	Negative
E1	69	M	Adenocarcinoma	3+4	T2N0M0	III	2	2	4	Positive
E2	60	M	Adenocarcinoma	4+5	T3N1M0	IV	4	3	12	Positive
E3	75	M	Adenocarcinoma	3+4	T2N0M0	III	4	3	12	Positive
E4	67	M	Adenocarcinoma	4+5	T2N0M0	IIB	4	3	12	Positive
E5	76	M	Adenocarcinoma	4+5	T3N0M0	III	4	2	8	Positive
E6	75	M	Adenocarcinoma	3+4	T2N0M0	IV	4	3	12	Positive
E7	62	M	Adenocarcinoma	3+4	T3N0M0	III	4	3	12	Positive
E8	60	M	Adenocarcinoma	5+5	T2N0M0	III	4	1	4	Positive
E9	87	M	Adenocarcinoma	5+5	T2N0M0	IIB	3	2	6	Positive
E10	82	M	Adenocarcinoma	5+5	T2N0M0	III	3	2	6	Positive
F1	63	M	Adenocarcinoma	5+5	T2N0M0	IIB	3	3	9	Positive
F2	81	M	Adenocarcinoma	3+3	T3N0M0	III	1	0	0	Negative
F3	60	M	Adenocarcinoma	5+5	T3N1M0	IV	3	2	6	Positive
F4	82	M	Adenocarcinoma	5+5	T3N0M0	III	3	3	9	Positive
F5	73	M	Adenocarcinoma	5+5	T4N0M0	IV	4	3	12	Positive
F6	72	M	Adenocarcinoma	5+5	T3N0M0	III	4	3	12	Positive
F7	78	M	Adenocarcinoma	4+4	T3N2M1	IV	4	3	12	Positive
F8	62	M	Adenocarcinoma	4+3	T2N0M0	III	4	3	12	Positive
F9	56	M	Adenocarcinoma	4+4	T3N0M0	III	Missed	Missed	Missed	Missed
F10	68	M	Adenocarcinoma	4+4	T2N0M0	IIB	1	0	0	Negative
G1	64	M	Adenocarcinoma	4+4	T2N0M0	IV	4	2	8	Positive
G2	73	M	Adenocarcinoma	4+4	T2N0M0	IIB	4	3	12	Positive
G3	72	M	Leiomyosarcoma	-	T2N0M0	III	3	1	3	Positive
G4	67	M	Leiomyosarcoma	-	T2N0M0	IIB	Missed	Missed	Missed	Missed
G5	69	M	Leiomyosarcoma	-	T2N0M0	III	3	1	3	Positive
G6	41	M	Leiomyosarcoma	-	T2N0M0	III	4	3	12	Positive
G7	60	M	Hyperplasia	-	-		4	2	8	Positive
G8	75	M	Hyperplasia	-	-		4	2	8	Positive
G9	80	M	Hyperplasia	-	-		1	1	1	Negative
G10	89	M	Hyperplasia	-	-		1	2	2	Negative
H1	74	M	Hyperplasia	-	-		4	3	12	Positive
H2	74	M	Hyperplasia	-	-		4	2	8	Positive
H3	81	M	Hyperplasia	-	-		4	2	8	Positive
H4	35	M	Adjacent normal prostate tissue	-	-		4	3	12	Positive
H5	30	M	Prostate tissue	-	-		1	1	1	Negative
H6	34	M	Prostate tissue	-	-		4	3	12	Positive
H7	30	M	Prostate tissue	-	-		3	2	6	Positive
H8	37	M	Prostate tissue	-	-		3	2	6	Positive
H9	40	M	Prostate tissue	-	-		3	2	6	Positive
H10	43	M	Prostate tissue	-	-		1	0	0	Negative

## Sheet: HMGB1
Sites	Age	gender	specimens type	Gleason Score	TNM stage	Clinical stage	Area score	Intensity score	final score	Defination HMGB1 expression
A1	76	M	Adenocarcinoma	5+5	T2N0M0	IIB	1	1	1	Negative
A2	74	M	Adenocarcinoma	3+4	T4N1M0	IV	4	3	12	Positive
A3	64	M	Adenocarcinoma	4+3	T2N0M0	III	Missed	Missed	Missed	Missed
A4	75	M	Adenocarcinoma	2+2	T2N0M0	IIB	1	0	0	Negative
A5	73	M	Adenocarcinoma	3+3	T2N0M0	III	4	3	12	Positive
A6	60	M	Adenocarcinoma	3+4	T2N0M0	III	4	3	12	Positive
A7	71	M	Adenocarcinoma	3+2	T2N0M0	III	4	3	12	Positive
A8	71	M	Adenocarcinoma	3+4	T1N0M0	IIA	2	1	2	Negative
A9	65	M	Adenocarcinoma	4+3	T2N0M0	III	3	2	6	Positive
A10	66	M	Adenocarcinoma	3+3	T2N0M0	III	4	2	8	Positive
B1	64	M	Adenocarcinoma	3+4	T2N0M0	IV	4	3	12	Positive
B2	72	M	Adenocarcinoma	4+5	T2N0M0	IIB	4	3	12	Positive
B3	76	M	Adenocarcinoma	3+4	T2N0M0	III	4	3	12	Positive
B4	65	M	Adenocarcinoma	3+5	T2N0M0	III	4	3	12	Positive
B5	77	M	Adenocarcinoma	5+3	T2N0M0	III	4	3	12	Positive
B6	61	M	Adenocarcinoma	3+4	T2N0M0	IV	4	3	12	Positive
B7	73	M	Adenocarcinoma	4+4	T3N0M0	III	4	3	12	Positive
B8	60	M	Adenocarcinoma	4+3	T3N1M0	IV	4	3	12	Positive
B9	64	M	Adenocarcinoma	3+4	T2N0M0	III	4	3	12	Positive
B10	65	M	Adenocarcinoma	2+3	T2N0M0	IV	4	2	8	Positive
C1	82	M	Adenocarcinoma	4+4	T2N0M0	IIB	4	3	12	Positive
C2	64	M	Adenocarcinoma	5+5	T2N0M0	III	4	3	12	Positive
C3	57	M	Adenocarcinoma	3+4	T2N0M0	III	4	3	12	Positive
C4	68	M	Adenocarcinoma	4+3	T2N0M0	IIB	4	3	12	Positive
C5	64	M	Adenocarcinoma	3+4	T3N0M0	III	4	3	12	Positive
C6	70	M	Adenocarcinoma	-	T3N0M0	III	4	2	8	Positive
C7	65	M	Adenocarcinoma (sparse)	3+4	T2N0M0	IIB	4	3	12	Positive
C8	71	M	Adenocarcinoma	2+2	T2N0M0	I	Missed	Missed	Missed	Missed
C9	74	M	Adenocarcinoma	5+4	T2N0M0	IV	4	3	12	Positive
C10	69	M	Adenocarcinoma	3+4	T3N0M0	IV	4	2	8	Positive
D1	71	M	Adenocarcinoma	4+4	T2N0M0	IIB	4	2	8	Positive
D2	64	M	Adenocarcinoma	4+4	T2N0M0	IIB	1	1	1	Negative
D3	73	M	Adenocarcinoma	4+3	T3N1M0	IV	4	3	12	Positive
D4	80	M	Adenocarcinoma	4+4	T3N0M0	III	4	3	12	Positive
D5	75	M	Adenocarcinoma	5+4	T3N0M0	III	2	1	2	Positive
D6	64	M	Adenocarcinoma	5+5	T2N0M0	IV	3	2	6	Positive
D7	70	M	Adenocarcinoma	5+5	T3N0M0	III	4	3	12	Positive
D8	78	M	Adenocarcinoma	5+5	T4N0M0	IV	3	3	9	Positive
D9	72	M	Adenocarcinoma	3+4	T3N0M0	III	4	3	12	Positive
D10	73	M	Adenocarcinoma	3+3	T3N0M0	IIB	1	0	0	Negative
E1	69	M	Adenocarcinoma	3+4	T2N0M0	III	4	3	12	Positive
E2	60	M	Adenocarcinoma	4+5	T3N1M0	IV	4	3	12	Positive
E3	75	M	Adenocarcinoma	3+4	T2N0M0	III	4	3	12	Positive
E4	67	M	Adenocarcinoma	4+5	T2N0M0	IIB	4	3	12	Positive
E5	76	M	Adenocarcinoma	4+5	T3N0M0	III	3	2	6	Positive
E6	75	M	Adenocarcinoma	3+4	T2N0M0	IV	4	3	12	Positive
E7	62	M	Adenocarcinoma	3+4	T3N0M0	III	4	3	12	Positive
E8	60	M	Adenocarcinoma	5+5	T2N0M0	III	4	3	12	Positive
E9	87	M	Adenocarcinoma	5+5	T2N0M0	IIB	3	1	3	Positive
E10	82	M	Adenocarcinoma	5+5	T2N0M0	III	3	1	3	Positive
F1	63	M	Adenocarcinoma	5+5	T2N0M0	IIB	4	3	12	Positive
F2	81	M	Adenocarcinoma	3+3	T3N0M0	III	2	2	4	Positive
F3	60	M	Adenocarcinoma	5+5	T3N1M0	IV	3	2	6	Positive
F4	82	M	Adenocarcinoma	5+5	T3N0M0	III	4	3	12	Positive
F5	73	M	Adenocarcinoma	5+5	T4N0M0	IV	4	3	12	Positive
F6	72	M	Adenocarcinoma	5+5	T3N0M0	III	4	3	12	Positive
F7	78	M	Adenocarcinoma	4+4	T3N2M1	IV	3	2	6	Positive
F8	62	M	Adenocarcinoma	4+3	T2N0M0	III	4	3	12	Positive
F9	56	M	Adenocarcinoma	4+4	T3N0M0	III	Missed	Missed	Missed	Missed
F10	68	M	Adenocarcinoma	4+4	T2N0M0	IIB	2	2	4	Positive
G1	64	M	Adenocarcinoma	4+4	T2N0M0	IV	4	2	8	Positive
G2	73	M	Adenocarcinoma	4+4	T2N0M0	IIB	4	3	12	Positive
G3	72	M	Leiomyosarcoma	-	T2N0M0	III	1	0	0	Negative
G4	67	M	Leiomyosarcoma	-	T2N0M0	IIB	Missed	Missed	Missed	Missed
G5	69	M	Leiomyosarcoma	-	T2N0M0	III	4	3	12	Positive
G6	41	M	Leiomyosarcoma	-	T2N0M0	III	4	3	12	Positive
G7	60	M	Hyperplasia	-	-		4	3	12	Positive
G8	75	M	Hyperplasia	-	-		2	1	2	Negative
G9	80	M	Hyperplasia	-	-		2	1	2	Negative
G10	89	M	Hyperplasia	-	-		1	0	0	Negative
H1	74	M	Hyperplasia	-	-		3	2	6	Positive
H2	74	M	Hyperplasia	-	-		3	2	6	Positive
H3	81	M	Hyperplasia	-	-		1	0	0	Negative
H4	35	M	Adjacent normal prostate tissue	-	-		3	2	6	Positive
H5	30	M	Prostate tissue	-	-		4	3	12	Positive
H6	34	M	Prostate tissue	-	-		4	3	12	Positive
H7	30	M	Prostate tissue	-	-		4	3	12	Positive
H8	37	M	Prostate tissue	-	-		2	1	2	Negative
H9	40	M	Prostate tissue	-	-		4	3	12	Positive
H10	43	M	Prostate tissue	-	-		1	0	0	Negative
